# Supplementary material for: A Patient-Centered Conceptual Model of AYA Cancer Survivorship Care Informed by a Qualitative Interview Study
Source: Cancers (Basel). 2024 Sep 4;16(17):3073. doi: 10.3390/cancers16173073 (PMC11394144; doi:10.3390/cancers16173073)
Supplement: Supplementary file 1 [file cancers-16-03073-s001.zip]

Archive with 1 entries (1 files):
- cancers-3144600-supplementary.pdf
